# Supplementary material for: Multi-Hydrogen Bonding on Quaternized-Oligourea Receptor Facilitated Its Interaction with Bacterial Cell Membranes and DNA for Broad-Spectrum Bacteria Killing
Source: Molecules. 2024 Aug 21;29(16):3937. doi: 10.3390/molecules29163937 (PMC11357520; doi:10.3390/molecules29163937)
Supplement: Supplementary file 1 [file molecules-29-03937-s001.zip]

Archive with 1 entries (1 files):
- molecules-3158192-supplementary.pdf
